# Supplementary material for: Symmetry-Engineering-Induced In-Plane Polarization Enhancement in Ta2NiS5/CrOCl van der Waals Heterostructure
Source: Nanomaterials (Basel). 2023 Nov 29;13(23):3050. doi: 10.3390/nano13233050 (PMC10708406; doi:10.3390/nano13233050)
Supplement: Supplementary file 1 [file nanomaterials-13-03050-s001.zip]

Archive with 1 entries (1 files):
- nanomaterials-2737443-supplementary.pdf
